# Supplementary material for: Outcomes of Transcatheter Aortic Valve Implantation Comparing Medtronic’s Evolut PRO and Evolut R: A Systematic Review and Meta-Analysis of Observational Studies
Source: Int J Environ Res Public Health. 2023 Feb 15;20(4):3439. doi: 10.3390/ijerph20043439 (PMC9967567; doi:10.3390/ijerph20043439)
Supplement: Supplementary file 1 [file ijerph-20-03439-s001.zip]

Archive with 1 entries (1 files):
- ijerph-2169602-supplementary.pdf
